# Supplementary material for: Evidence Synthesis of Gene Therapy and Gene Editing from Different Disorders—Implications for Individuals with Rett Syndrome: A Systematic Review
Source: Int J Mol Sci. 2023 May 19;24(10):9023. doi: 10.3390/ijms24109023 (PMC10219055; doi:10.3390/ijms24109023)
Supplement: Supplementary file 1 [file ijms-24-09023-s001.zip]

Archive with 1 entries (1 files):
- ijms-2327618-SI.pdf
